# Supplementary material for: Gut Microbiome Composition and Variance Are Modified by Degree of Growth Failure in Preterm Infants: A Prospective Study
Source: Nutrients. 2025 Dec 13;17(24):3907. doi: 10.3390/nu17243907 (PMC12735543; doi:10.3390/nu17243907)
Supplement: Supplementary file 1 [file nutrients-17-03907-s001.zip]

Archive with 1 entries (1 files):
- nutrients-4010918-supplementary.pdf
